# Supplementary material for: Transcriptomic-Based Identification of the Immuno-Oncogenic Signature of Cholangiocarcinoma for HLC-018 Multi-Target Therapy Exploration
Source: Cells. 2021 Oct 25;10(11):2873. doi: 10.3390/cells10112873 (PMC8616156; doi:10.3390/cells10112873)
Supplement: Supplementary file 1 [file cells-10-02873-s001.zip]

Archive with 1 entries (1 files):
- cells-1413200-supplementary.pdf
